# Supplementary material for: ﻿New species and infrageneric names in Poa L. (Poaceae): transferring species of Agrostopoa Davidse, Soreng & P.M. Peterson and Raimundochloa A.M.Molina and some notes on misidentifications
Source: PhytoKeys. 2025 Nov 10;266:129–38. doi: 10.3897/phytokeys.266.173731 (PMC12624350; doi:10.3897/phytokeys.266.173731)
Supplement: XML Treatment for Poa wallisii [file phytokeys.266.173731-treatment2.xml]

<!DOCTYPE tp:taxon-treatment
  PUBLIC "-//TaxonX//DTD Taxonomic Treatment Publishing DTD v0 20100105//EN" "tax-treatment-NSO.dtd">
<tp:taxon-treatment xmlns:tp="http://www.plazi.org/taxpub"><tp:treatment-meta><kwd-group><label>Taxon classification</label><kwd>
                <named-content content-type="kingdom">Plantae</named-content>
              </kwd><kwd>
                <named-content content-type="order">Poales</named-content>
              </kwd><kwd>
                <named-content content-type="family">Poaceae</named-content>
              </kwd></kwd-group><mixed-citation publication-type="journal"><person-group><name><surname>Soreng</surname><given-names>Robert J.</given-names></name><name><surname>Gillespie</surname><given-names>Lynn J.</given-names></name></person-group><article-title>﻿New species and infrageneric names in <italic><tp:taxon-name><tp:taxon-name-part taxon-name-part-type="genus" reg="Poa">Poa</tp:taxon-name-part></tp:taxon-name></italic> L. (<tp:taxon-name><tp:taxon-name-part taxon-name-part-type="family">Poaceae</tp:taxon-name-part></tp:taxon-name>): transferring species of <italic><tp:taxon-name><tp:taxon-name-part taxon-name-part-type="genus" reg="Agrostopoa">Agrostopoa</tp:taxon-name-part></tp:taxon-name></italic> Davidse, Soreng &amp; P.M. Peterson and <italic><tp:taxon-name><tp:taxon-name-part taxon-name-part-type="genus" reg="Raimundochloa">Raimundochloa</tp:taxon-name-part></tp:taxon-name></italic> A.M.Molina and some notes on misidentifications</article-title><source>PhytoKeys</source><day>10</day><month>11</month><year>2025</year><volume>266</volume><fpage>129</fpage><lpage>138</lpage><pub-id pub-id-type="doi">10.3897/phytokeys.266.173731</pub-id></mixed-citation></tp:treatment-meta><tp:nomenclature><label>﻿</label><tp:taxon-name><object-id xmlns:xlink="http://www.w3.org/1999/xlink" content-type="arpha" xlink:type="simple">18592F23-71B4-5107-B1AE-715411E5E76B</object-id>
              <tp:taxon-name-part taxon-name-part-type="genus" reg="Poa">Poa</tp:taxon-name-part>
              <tp:taxon-name-part taxon-name-part-type="species" reg="wallisii">wallisii</tp:taxon-name-part>
              <object-id xmlns:xlink="http://www.w3.org/1999/xlink" content-type="ipni" xlink:type="simple">urn:lsid:ipni.org:names:77371719-1</object-id>
            </tp:taxon-name><tp:taxon-authority>(Mez) Soreng</tp:taxon-authority><tp:taxon-status xmlns:xlink="http://www.w3.org/1999/xlink" xlink:type="simple">comb. nov.</tp:taxon-status><tp:nomenclature-citation-list><tp:nomenclature-citation><tp:taxon-name>
                  <tp:taxon-name-part taxon-name-part-type="genus" reg="Muhlenbergia">Muhlenbergia</tp:taxon-name-part> <tp:taxon-name-part taxon-name-part-type="species" reg="wallisii">wallisii</tp:taxon-name-part></tp:taxon-name><comment>Mez, Repert. Spec. Nov. Regni Veg. 17(13–18): 214. 1921: Basionym. Type: Colombia: Sierra Nevada de Santa Marta, <italic>G. Wallis</italic> [lectotype (designated by <xref ref-type="bibr" rid="B4">Davidse et al. (2009</xref>, p. 34)): US-90978 (fragm. ex B); isolectotype: US-90979 (fragm. ex B)].</comment></tp:nomenclature-citation><tp:nomenclature-citation><tp:taxon-name>
                  <tp:taxon-name-part taxon-name-part-type="genus" reg="Agrostopoa"/>
                  <tp:taxon-name-part taxon-name-part-type="species" reg="wallisii"/>
                </tp:taxon-name><comment>≡ <tp:taxon-name><tp:taxon-name-part taxon-name-part-type="genus" reg="Agrostopoa">Agrostopoa</tp:taxon-name-part> <tp:taxon-name-part taxon-name-part-type="species" reg="wallisii">wallisii</tp:taxon-name-part></tp:taxon-name> (Mez) P.M. Peterson, Soreng &amp; Davidse Novon 19(1): 34, 36, f. 1. 2009. </comment></tp:nomenclature-citation></tp:nomenclature-citation-list></tp:nomenclature><ref-list><ref id="B4"><mixed-citation xmlns:xlink="http://www.w3.org/1999/xlink" xlink:type="simple"><person-group><name name-style="western"><surname>Davidse</surname><given-names>G</given-names></name><name name-style="western"><surname>Soreng</surname><given-names>RJ</given-names></name><name name-style="western"><surname>Peterson</surname><given-names>PM</given-names></name></person-group> (<year>2009</year>) <article-title><italic><tp:taxon-name><tp:taxon-name-part taxon-name-part-type="genus">Agrostopoa</tp:taxon-name-part></tp:taxon-name></italic> (<tp:taxon-name><tp:taxon-name-part taxon-name-part-type="family">Poaceae</tp:taxon-name-part></tp:taxon-name>, <tp:taxon-name><tp:taxon-name-part taxon-name-part-type="subfamily">Pooideae</tp:taxon-name-part></tp:taxon-name>, <tp:taxon-name><tp:taxon-name-part taxon-name-part-type="tribe">Poeae</tp:taxon-name-part></tp:taxon-name>, <tp:taxon-name><tp:taxon-name-part taxon-name-part-type="subtribe">Poinae</tp:taxon-name-part></tp:taxon-name>), a new genus with three species from Colombia.</article-title><source>Novon</source><volume>19</volume>(<issue>1</issue>): <fpage>32</fpage>–<lpage>40</lpage>. <ext-link xlink:href="10.3417/2007132" ext-link-type="doi" xlink:type="simple">https://doi.org/10.3417/2007132</ext-link></mixed-citation></ref></ref-list></tp:taxon-treatment>
