# Supplementary material for: ﻿New species and infrageneric names in Poa L. (Poaceae): transferring species of Agrostopoa Davidse, Soreng & P.M. Peterson and Raimundochloa A.M.Molina and some notes on misidentifications
Source: PhytoKeys. 2025 Nov 10;266:129–38. doi: 10.3897/phytokeys.266.173731 (PMC12624350; doi:10.3897/phytokeys.266.173731)
Supplement: XML Treatment for Poa woodii [file phytokeys.266.173731-treatment3.xml]

<!DOCTYPE tp:taxon-treatment
  PUBLIC "-//TaxonX//DTD Taxonomic Treatment Publishing DTD v0 20100105//EN" "tax-treatment-NSO.dtd">
<tp:taxon-treatment xmlns:tp="http://www.plazi.org/taxpub"><tp:treatment-meta><kwd-group><label>Taxon classification</label><kwd>
                <named-content content-type="kingdom">Plantae</named-content>
              </kwd><kwd>
                <named-content content-type="order">Poales</named-content>
              </kwd><kwd>
                <named-content content-type="family">Poaceae</named-content>
              </kwd></kwd-group><mixed-citation publication-type="journal"><person-group><name><surname>Soreng</surname><given-names>Robert J.</given-names></name><name><surname>Gillespie</surname><given-names>Lynn J.</given-names></name></person-group><article-title>﻿New species and infrageneric names in <italic><tp:taxon-name><tp:taxon-name-part taxon-name-part-type="genus" reg="Poa">Poa</tp:taxon-name-part></tp:taxon-name></italic> L. (<tp:taxon-name><tp:taxon-name-part taxon-name-part-type="family">Poaceae</tp:taxon-name-part></tp:taxon-name>): transferring species of <italic><tp:taxon-name><tp:taxon-name-part taxon-name-part-type="genus" reg="Agrostopoa">Agrostopoa</tp:taxon-name-part></tp:taxon-name></italic> Davidse, Soreng &amp; P.M. Peterson and <italic><tp:taxon-name><tp:taxon-name-part taxon-name-part-type="genus" reg="Raimundochloa">Raimundochloa</tp:taxon-name-part></tp:taxon-name></italic> A.M.Molina and some notes on misidentifications</article-title><source>PhytoKeys</source><day>10</day><month>11</month><year>2025</year><volume>266</volume><fpage>129</fpage><lpage>138</lpage><pub-id pub-id-type="doi">10.3897/phytokeys.266.173731</pub-id></mixed-citation></tp:treatment-meta><tp:nomenclature><label>﻿</label><tp:taxon-name><object-id xmlns:xlink="http://www.w3.org/1999/xlink" content-type="arpha" xlink:type="simple">D345A11D-B938-5FCB-A665-CD3A9EDE1BBF</object-id>
              <tp:taxon-name-part taxon-name-part-type="genus" reg="Poa">Poa</tp:taxon-name-part>
              <tp:taxon-name-part taxon-name-part-type="species" reg="woodii">woodii</tp:taxon-name-part>
              <object-id xmlns:xlink="http://www.w3.org/1999/xlink" content-type="ipni" xlink:type="simple">urn:lsid:ipni.org:names:77371720-1</object-id>
            </tp:taxon-name><tp:taxon-authority>(Davidse, Soreng &amp; P.M. Peterson) Soreng</tp:taxon-authority><tp:taxon-status xmlns:xlink="http://www.w3.org/1999/xlink" xlink:type="simple">comb. nov.</tp:taxon-status><tp:nomenclature-citation-list><tp:nomenclature-citation><tp:taxon-name>
                  <tp:taxon-name-part taxon-name-part-type="genus" reg="Agrostopoa">Agrostopoa</tp:taxon-name-part> <tp:taxon-name-part taxon-name-part-type="species" reg="woodii">woodii</tp:taxon-name-part></tp:taxon-name><comment>Soreng, P.M. Peterson &amp; Davidse Novon 19(1): 38, f. 3. 2009: Basionym. Type: Colombia: Boyacá: Sierra Nevada del Cocuy, Boquerón cf. Cusiri, 4450 m elev., 31 Dec 1985, <italic>J.R.I. Wood 5268</italic> (holotype: US01049750; isotype: COL000359964, K000975022).</comment></tp:nomenclature-citation></tp:nomenclature-citation-list></tp:nomenclature></tp:taxon-treatment>
