# Supplementary material for: ﻿New species and infrageneric names in Poa L. (Poaceae): transferring species of Agrostopoa Davidse, Soreng & P.M. Peterson and Raimundochloa A.M.Molina and some notes on misidentifications
Source: PhytoKeys. 2025 Nov 10;266:129–38. doi: 10.3897/phytokeys.266.173731 (PMC12624350; doi:10.3897/phytokeys.266.173731)
Supplement: XML Treatment for Poa ana-molinae [file phytokeys.266.173731-treatment4.xml]

<!DOCTYPE tp:taxon-treatment
  PUBLIC "-//TaxonX//DTD Taxonomic Treatment Publishing DTD v0 20100105//EN" "tax-treatment-NSO.dtd">
<tp:taxon-treatment xmlns:tp="http://www.plazi.org/taxpub"><tp:treatment-meta><kwd-group><label>Taxon classification</label><kwd>
                <named-content content-type="kingdom">Plantae</named-content>
              </kwd><kwd>
                <named-content content-type="order">Poales</named-content>
              </kwd><kwd>
                <named-content content-type="family">Poaceae</named-content>
              </kwd></kwd-group><mixed-citation publication-type="journal"><person-group><name><surname>Soreng</surname><given-names>Robert J.</given-names></name><name><surname>Gillespie</surname><given-names>Lynn J.</given-names></name></person-group><article-title>﻿New species and infrageneric names in <italic><tp:taxon-name><tp:taxon-name-part taxon-name-part-type="genus" reg="Poa">Poa</tp:taxon-name-part></tp:taxon-name></italic> L. (<tp:taxon-name><tp:taxon-name-part taxon-name-part-type="family">Poaceae</tp:taxon-name-part></tp:taxon-name>): transferring species of <italic><tp:taxon-name><tp:taxon-name-part taxon-name-part-type="genus" reg="Agrostopoa">Agrostopoa</tp:taxon-name-part></tp:taxon-name></italic> Davidse, Soreng &amp; P.M. Peterson and <italic><tp:taxon-name><tp:taxon-name-part taxon-name-part-type="genus" reg="Raimundochloa">Raimundochloa</tp:taxon-name-part></tp:taxon-name></italic> A.M.Molina and some notes on misidentifications</article-title><source>PhytoKeys</source><day>10</day><month>11</month><year>2025</year><volume>266</volume><fpage>129</fpage><lpage>138</lpage><pub-id pub-id-type="doi">10.3897/phytokeys.266.173731</pub-id></mixed-citation></tp:treatment-meta><tp:nomenclature><label>﻿</label><tp:taxon-name><object-id xmlns:xlink="http://www.w3.org/1999/xlink" content-type="arpha" xlink:type="simple">E5543EDB-71D1-5FDA-B144-180000FC5F9E</object-id>
              <tp:taxon-name-part taxon-name-part-type="genus" reg="Poa">Poa</tp:taxon-name-part>
              <tp:taxon-name-part taxon-name-part-type="species" reg="ana-molinae">ana-molinae</tp:taxon-name-part>
              <object-id xmlns:xlink="http://www.w3.org/1999/xlink" content-type="ipni" xlink:type="simple">urn:lsid:ipni.org:names:77371721-1</object-id>
            </tp:taxon-name><tp:taxon-authority>Soreng &amp; L.J. Gillespie</tp:taxon-authority><tp:taxon-status xmlns:xlink="http://www.w3.org/1999/xlink" xlink:type="simple">nom. nov.</tp:taxon-status><tp:nomenclature-citation-list><tp:nomenclature-citation><tp:taxon-name>
                  <tp:taxon-name-part taxon-name-part-type="genus" reg="Koeleria">Koeleria</tp:taxon-name-part> <tp:taxon-name-part taxon-name-part-type="species" reg="trachyantha">trachyantha</tp:taxon-name-part></tp:taxon-name><comment>Phil., Fl. Atacam. 55 (N<sup>o.</sup> 404). 1860: Basionym. Type: [lectotype (here designated by V. Finot, G. Rojas &amp; Soreng): SGO-O63517; isolectotype: BAA (fragm. ex SGO-63517), US-(SGO-PHIL-230 photo “<tp:taxon-name><tp:taxon-name-part taxon-name-part-type="genus" reg="Trisetum">Trisetum</tp:taxon-name-part> <tp:taxon-name-part taxon-name-part-type="species" reg="brachyantherum">brachyantherum</tp:taxon-name-part></tp:taxon-name> Phil.”), W-01160039938 (ex herb. Hackel, ex SGO-PHIL-230, “<tp:taxon-name><tp:taxon-name-part taxon-name-part-type="genus" reg="Trisetum">Trisetum</tp:taxon-name-part> <tp:taxon-name-part taxon-name-part-type="species" reg="brachyantherum">brachyantherum</tp:taxon-name-part></tp:taxon-name> Ph.”), W0028853 (ex SGO-230 or 63517?)]. Type Protologue: Chile, Prov. de Antofagasta, Paposo, Nov 1853, <italic>Philippi s.n.</italic></comment></tp:nomenclature-citation><tp:nomenclature-citation><tp:taxon-name>
                  <tp:taxon-name-part taxon-name-part-type="genus" reg="Parodiochloa"/>
                  <tp:taxon-name-part taxon-name-part-type="species" reg="trachyantha"/>
                </tp:taxon-name><comment>≡ <tp:taxon-name><tp:taxon-name-part taxon-name-part-type="genus" reg="Parodiochloa">Parodiochloa</tp:taxon-name-part> <tp:taxon-name-part taxon-name-part-type="species" reg="trachyantha">trachyantha</tp:taxon-name-part></tp:taxon-name> (Phil.) A.M. Molina, Parodiana 4(1): 112–120, f. 1–2. 1986. ≡ <tp:taxon-name><tp:taxon-name-part taxon-name-part-type="genus" reg="Raimundochloa">Raimundochloa</tp:taxon-name-part> <tp:taxon-name-part taxon-name-part-type="species" reg="trachyantha">trachyantha</tp:taxon-name-part></tp:taxon-name> (Phil.) A.M. Molina, Parodiana 4(2): 402. 1986. ≡ <tp:taxon-name><tp:taxon-name-part taxon-name-part-type="genus" reg="Rostraria">Rostraria</tp:taxon-name-part> <tp:taxon-name-part taxon-name-part-type="species" reg="trachyantha">trachyantha</tp:taxon-name-part></tp:taxon-name> (Phil.) Tzvelev ex Soreng, Contr. U.S. Natl. Herb. 48: 604, 4. 2003. (non-<tp:taxon-name><tp:taxon-name-part taxon-name-part-type="genus" reg="Poa">Poa</tp:taxon-name-part> <tp:taxon-name-part taxon-name-part-type="species" reg="trachyantha">trachyantha</tp:taxon-name-part></tp:taxon-name> Hack., 1912.). </comment></tp:nomenclature-citation></tp:nomenclature-citation-list></tp:nomenclature><tp:treatment-sec sec-type="notes" id="SECID0ERPAE"><title>Note.</title><p>The species is here renamed in honour of Dra. Ana María Molina, Argentine Botanist, Agrostologist.</p><p>According to Finot (Finot 2022, p. 966), this unusual annual species occurs in the coastal Loma vegetation of the Atacama Desert in northern Chile and southern Peru (24°50'–33°39'S), has peculiar rough upper glume and lemma surface texture “escabroso-hirsutas, coriaceous” and tightly contracted panicles similar to <italic><tp:taxon-name><tp:taxon-name-part taxon-name-part-type="genus" reg="Rostraria">Rostraria</tp:taxon-name-part> <tp:taxon-name-part taxon-name-part-type="species" reg="cristata">cristata</tp:taxon-name-part></tp:taxon-name></italic> (L.) Trin. and lemmas with short apical awns (1–2 mm), the lemma apex sometimes apically short lobed (see Illustration, in Finot 2022, p. 965, Lámina 357). These characteristics are reminiscent of the densely scabrous and coriaceous lemmas with stiff apical awns in <italic><tp:taxon-name><tp:taxon-name-part taxon-name-part-type="genus" reg="Poa">Poa</tp:taxon-name-part> <tp:taxon-name-part taxon-name-part-type="species" reg="flabellata">flabellata</tp:taxon-name-part></tp:taxon-name></italic> (Lam.) Raspail (the type species of <italic><tp:taxon-name><tp:taxon-name-part taxon-name-part-type="genus" reg="Parodiochloa">Parodiochloa</tp:taxon-name-part></tp:taxon-name></italic> C.E.Hubb., also a synonym of <italic><tp:taxon-name><tp:taxon-name-part taxon-name-part-type="genus" reg="Poa">Poa</tp:taxon-name-part></tp:taxon-name></italic>). Curiously both of these species have short, stiff apical awns on the lemmas (rare in <italic><tp:taxon-name><tp:taxon-name-part taxon-name-part-type="genus" reg="Poa">Poa</tp:taxon-name-part></tp:taxon-name></italic>) and narrow, congested panicles (extreme in <italic><tp:taxon-name><tp:taxon-name-part taxon-name-part-type="genus" reg="Poa">P.</tp:taxon-name-part> <tp:taxon-name-part taxon-name-part-type="species" reg="ana-molinae">ana-molinae</tp:taxon-name-part></tp:taxon-name></italic> for <italic><tp:taxon-name><tp:taxon-name-part taxon-name-part-type="genus" reg="Poa">Poa</tp:taxon-name-part></tp:taxon-name></italic>).</p><p>Plastid and nrDNA data place <italic><tp:taxon-name><tp:taxon-name-part taxon-name-part-type="genus" reg="Poa">Poa</tp:taxon-name-part> <tp:taxon-name-part taxon-name-part-type="species" reg="ana-molinae">ana-molinae</tp:taxon-name-part></tp:taxon-name></italic> in well supported and consistent clades named “<tp:taxon-name><tp:taxon-name-part taxon-name-part-type="genus" reg="Parodiochloa">Parodiochloa</tp:taxon-name-part></tp:taxon-name>” (<bold>R</bold> plastid and <bold>r</bold> nrDNA clades; see <xref ref-type="bibr" rid="B28">Soreng et al. (2020)</xref> for clade coding), with formally named sections <tp:taxon-name><tp:taxon-name-part taxon-name-part-type="genus" reg="Poa">Poa</tp:taxon-name-part> <tp:taxon-name-part taxon-name-part-type="infraspecific-rank">sect.</tp:taxon-name-part> <tp:taxon-name-part taxon-name-part-type="section" reg="Parodiochloa">Parodiochloa</tp:taxon-name-part></tp:taxon-name> (C.E.Hubb.) Soreng and <tp:taxon-name><tp:taxon-name-part taxon-name-part-type="genus" reg="Poa">P.</tp:taxon-name-part> <tp:taxon-name-part taxon-name-part-type="infraspecific-rank">sect.</tp:taxon-name-part> <tp:taxon-name-part taxon-name-part-type="section" reg="Tzvelevia">Tzvelevia</tp:taxon-name-part></tp:taxon-name> (E.B.Alexeev) Soreng &amp; L.J.Gillespie. The <bold>Rr</bold>-clade hitherto was demonstrated to contain a series of perennial species with narrow, compact, contracted panicles, from widely distributed sub-Antarctic oceanic islands and Tierra del Fuego [<italic><tp:taxon-name><tp:taxon-name-part taxon-name-part-type="genus" reg="Poa">P.</tp:taxon-name-part> <tp:taxon-name-part taxon-name-part-type="species" reg="cookii">cookii</tp:taxon-name-part></tp:taxon-name></italic> (Hook.f) Hook.f, <italic><tp:taxon-name><tp:taxon-name-part taxon-name-part-type="genus" reg="Poa">P.</tp:taxon-name-part> <tp:taxon-name-part taxon-name-part-type="species" reg="flabellata">flabellata</tp:taxon-name-part></tp:taxon-name></italic>, <italic><tp:taxon-name><tp:taxon-name-part taxon-name-part-type="genus" reg="Poa">P.</tp:taxon-name-part> <tp:taxon-name-part taxon-name-part-type="species" reg="kerguelensis">kerguelensis</tp:taxon-name-part></tp:taxon-name></italic> (Hook.f.) Steud. (type of <italic><tp:taxon-name><tp:taxon-name-part taxon-name-part-type="genus" reg="Tzvelevia">Tzvelevia</tp:taxon-name-part></tp:taxon-name></italic> ≡ <tp:taxon-name><tp:taxon-name-part taxon-name-part-type="genus" reg="Poa">Poa</tp:taxon-name-part> <tp:taxon-name-part taxon-name-part-type="infraspecific-rank">sect.</tp:taxon-name-part> <tp:taxon-name-part taxon-name-part-type="section" reg="Tzvelevia">Tzvelevia</tp:taxon-name-part></tp:taxon-name>), <italic><tp:taxon-name><tp:taxon-name-part taxon-name-part-type="genus" reg="Poa">P.</tp:taxon-name-part> <tp:taxon-name-part taxon-name-part-type="species" reg="ramosissima">ramosissima</tp:taxon-name-part></tp:taxon-name></italic> Hook.f.] and one annual species with open panicles from south-eastern United States, <italic><tp:taxon-name><tp:taxon-name-part taxon-name-part-type="genus" reg="Poa">P.</tp:taxon-name-part> <tp:taxon-name-part taxon-name-part-type="species" reg="chapmaniana">chapmaniana</tp:taxon-name-part></tp:taxon-name></italic> Scribn. (<xref ref-type="bibr" rid="B6">Gillespie et al. 2007</xref>; <xref ref-type="bibr" rid="B20">Refulio-Rodríguez et al. 2012</xref>; <xref ref-type="bibr" rid="B18">Persson and Rydin 2016</xref>; <xref ref-type="bibr" rid="B29">Soreng et al. 2022b</xref>). Both of the annuals, <italic><tp:taxon-name><tp:taxon-name-part taxon-name-part-type="genus" reg="Poa">P.</tp:taxon-name-part> <tp:taxon-name-part taxon-name-part-type="species" reg="ana-molinae">ana-molinae</tp:taxon-name-part></tp:taxon-name></italic> and <italic><tp:taxon-name><tp:taxon-name-part taxon-name-part-type="genus" reg="Poa">P.</tp:taxon-name-part> <tp:taxon-name-part taxon-name-part-type="species" reg="chapmaniana">chapmaniana</tp:taxon-name-part></tp:taxon-name></italic> (type of <tp:taxon-name><tp:taxon-name-part taxon-name-part-type="genus" reg="Poa">P.</tp:taxon-name-part> <tp:taxon-name-part taxon-name-part-type="infraspecific-rank">sect.</tp:taxon-name-part> <tp:taxon-name-part taxon-name-part-type="section" reg="Diversipoa">Diversipoa</tp:taxon-name-part></tp:taxon-name> Chrtek &amp; V. Jirásek) have one stamen per flower, but later has a web on the callus and lemmas with well-developed soft pubescence on the keel and marginal nerves and shorter hairs on the surface and open, pyramidal, thin-branched panicles, while the other taxa in the <tp:taxon-name><tp:taxon-name-part taxon-name-part-type="genus" reg="Parodiochloa">Parodiochloa</tp:taxon-name-part></tp:taxon-name> clade (including <italic><tp:taxon-name><tp:taxon-name-part taxon-name-part-type="genus" reg="Poa">P.</tp:taxon-name-part> <tp:taxon-name-part taxon-name-part-type="species" reg="ana-molinae">ana-molinae</tp:taxon-name-part></tp:taxon-name></italic>) lack callus hairs and lack much (at most, coarse and short) pubescence on their lemmas and have contracted panicles. The three sections are united here in a subgenus <tp:taxon-name><tp:taxon-name-part taxon-name-part-type="genus" reg="Poa"/><tp:taxon-name-part taxon-name-part-type="subgenus" reg="Parodiochloa">Parodiochloa</tp:taxon-name-part></tp:taxon-name>. The two sections mentioned above were formerly placed in <tp:taxon-name><tp:taxon-name-part taxon-name-part-type="genus" reg="Poa">P.</tp:taxon-name-part> <tp:taxon-name-part taxon-name-part-type="infraspecific-rank">subg.</tp:taxon-name-part> <tp:taxon-name-part taxon-name-part-type="subgenus" reg="Ochlopoa">Ochlopoa</tp:taxon-name-part></tp:taxon-name> (Asch. &amp; Graben) Hyl. However, the monophylly of the <tp:taxon-name><tp:taxon-name-part taxon-name-part-type="subgenus" reg="Ochlopoa"/><tp:taxon-name-part taxon-name-part-type="subgenus" reg="Ochlopoa">Ochlopoa</tp:taxon-name-part></tp:taxon-name> clade as originally resolved and constituted (<xref ref-type="bibr" rid="B25">Soreng and Gillespie 2007</xref>; <xref ref-type="bibr" rid="B7">Gillespie et al. 2008</xref>) no longer has support (<xref ref-type="bibr" rid="B28">Soreng et al. 2020</xref>) in nrDNA trees and we here restrict subg. <tp:taxon-name><tp:taxon-name-part taxon-name-part-type="genus" reg="Poa"/><tp:taxon-name-part taxon-name-part-type="subgenus" reg="Ochlopoa">Ochlopoa</tp:taxon-name-part></tp:taxon-name> to encompass species included in <tp:taxon-name><tp:taxon-name-part taxon-name-part-type="genus" reg="Poa">P.</tp:taxon-name-part> <tp:taxon-name-part taxon-name-part-type="infraspecific-rank">sect.</tp:taxon-name-part> <tp:taxon-name-part taxon-name-part-type="section" reg="Micrantherae">Micrantherae</tp:taxon-name-part></tp:taxon-name> Stapf. (type <italic><tp:taxon-name><tp:taxon-name-part taxon-name-part-type="genus" reg="Poa">P.</tp:taxon-name-part> <tp:taxon-name-part taxon-name-part-type="species" reg="annua">annua</tp:taxon-name-part></tp:taxon-name></italic> L.), including <italic><tp:taxon-name><tp:taxon-name-part taxon-name-part-type="genus" reg="Poa">P.</tp:taxon-name-part> <tp:taxon-name-part taxon-name-part-type="species" reg="cyrenaica">cyrenaica</tp:taxon-name-part></tp:taxon-name></italic> A. Durand &amp; Barratte (formerly the sole species in the genus <italic><tp:taxon-name><tp:taxon-name-part taxon-name-part-type="genus" reg="Libyella">Libyella</tp:taxon-name-part></tp:taxon-name></italic> Pamp.).</p></tp:treatment-sec><ref-list><ref id="B28"><mixed-citation xmlns:xlink="http://www.w3.org/1999/xlink" xlink:type="simple"><person-group><name name-style="western"><surname>Soreng</surname><given-names>RJ</given-names></name><name name-style="western"><surname>Olonova</surname><given-names>MV</given-names></name><name name-style="western"><surname>Probatova</surname><given-names>NS</given-names></name><name name-style="western"><surname>Gillespie</surname><given-names>LJ</given-names></name></person-group> (<year>2020</year>) <article-title>Breeding systems and phylogeny in <italic><tp:taxon-name><tp:taxon-name-part taxon-name-part-type="genus">Poa</tp:taxon-name-part></tp:taxon-name></italic>, with special attention to Northeast Asia: The problem of <italic><tp:taxon-name><tp:taxon-name-part taxon-name-part-type="genus">Poa</tp:taxon-name-part> <tp:taxon-name-part taxon-name-part-type="species">shumushuensis</tp:taxon-name-part></tp:taxon-name></italic> and sect. <tp:taxon-name><tp:taxon-name-part taxon-name-part-type="genus"/><tp:taxon-name-part taxon-name-part-type="section">Nivicolae</tp:taxon-name-part></tp:taxon-name> (<tp:taxon-name><tp:taxon-name-part taxon-name-part-type="family">Poaceae</tp:taxon-name-part></tp:taxon-name>).</article-title><source>Journal of Systematics and Evolution</source><volume>58</volume>(<issue>6</issue>): <fpage>1031</fpage>–<lpage>1058</lpage>. <ext-link xlink:href="10.1111/jse.12647" ext-link-type="doi" xlink:type="simple">https://doi.org/10.1111/jse.12647</ext-link></mixed-citation></ref><ref id="B6"><mixed-citation xmlns:xlink="http://www.w3.org/1999/xlink" xlink:type="simple"><person-group><name name-style="western"><surname>Gillespie</surname><given-names>LJ</given-names></name><name name-style="western"><surname>Archambault</surname><given-names>A</given-names></name><name name-style="western"><surname>Soreng</surname><given-names>RJ</given-names></name></person-group> (<year>2007</year>) <article-title>Phylogeny of <italic><tp:taxon-name><tp:taxon-name-part taxon-name-part-type="genus">Poa</tp:taxon-name-part></tp:taxon-name></italic> (<tp:taxon-name><tp:taxon-name-part taxon-name-part-type="family">Poaceae</tp:taxon-name-part></tp:taxon-name>) based on trnT-trnF sequence data: Major clades and basal relationships.</article-title><source>Aliso</source><volume>23</volume>: <fpage>420</fpage>–<lpage>434</lpage>. <ext-link xlink:href="10.5642/aliso.20072301.33" ext-link-type="doi" xlink:type="simple">https://doi.org/10.5642/aliso.20072301.33</ext-link></mixed-citation></ref><ref id="B20"><mixed-citation xmlns:xlink="http://www.w3.org/1999/xlink" xlink:type="simple"><person-group><name name-style="western"><surname>Refulio-Rodríguez</surname><given-names>NF</given-names></name><name name-style="western"><surname>Columbus</surname><given-names>JT</given-names></name><name name-style="western"><surname>Gillespie</surname><given-names>LJ</given-names></name><name name-style="western"><surname>Peterson</surname><given-names>PM</given-names></name><name name-style="western"><surname>Soreng</surname><given-names>RJ</given-names></name></person-group> (<year>2012</year>) <article-title>Molecular phylogeny of <italic><tp:taxon-name><tp:taxon-name-part taxon-name-part-type="genus">Dissanthelium</tp:taxon-name-part></tp:taxon-name></italic> (<tp:taxon-name><tp:taxon-name-part taxon-name-part-type="family">Poaceae</tp:taxon-name-part></tp:taxon-name>: <tp:taxon-name><tp:taxon-name-part taxon-name-part-type="subfamily">Pooideae</tp:taxon-name-part></tp:taxon-name>) and its taxonomic implications.</article-title><source>Systematic Botany</source><volume>37</volume>(<issue>1</issue>): <fpage>122</fpage>–<lpage>133</lpage>. <ext-link xlink:href="10.1600/036364412X616701" ext-link-type="doi" xlink:type="simple">https://doi.org/10.1600/036364412X616701</ext-link></mixed-citation></ref><ref id="B18"><mixed-citation xmlns:xlink="http://www.w3.org/1999/xlink" xlink:type="simple"><person-group><name name-style="western"><surname>Persson</surname><given-names>NL</given-names></name><name name-style="western"><surname>Rydin</surname><given-names>C</given-names></name></person-group> (<year>2016</year>) <article-title>Phylogenetic relationships of the ‘Briza complex’ to other members of the subfamily <tp:taxon-name><tp:taxon-name-part taxon-name-part-type="subfamily">Pooideae</tp:taxon-name-part></tp:taxon-name> (<tp:taxon-name><tp:taxon-name-part taxon-name-part-type="family">Poaceae</tp:taxon-name-part></tp:taxon-name>).</article-title><source>Plant Ecology and Evolution</source><volume>149</volume>(<issue>2</issue>): <fpage>216</fpage>–<lpage>227</lpage>. <ext-link xlink:href="10.5091/plecevo.2016.1194" ext-link-type="doi" xlink:type="simple">https://doi.org/10.5091/plecevo.2016.1194</ext-link></mixed-citation></ref><ref id="B29"><mixed-citation xmlns:xlink="http://www.w3.org/1999/xlink" xlink:type="simple"><person-group><name name-style="western"><surname>Soreng</surname><given-names>RJ</given-names></name><name name-style="western"><surname>Gillespie</surname><given-names>LJ</given-names></name><name name-style="western"><surname>Boudko</surname><given-names>E</given-names></name><name name-style="western"><surname>Cabi</surname><given-names>E</given-names></name></person-group> (<year>2022b</year>) <article-title>Biogeography, timing, and life‐history traits in the PPAM clade: <tp:taxon-name><tp:taxon-name-part taxon-name-part-type="subtribe">Coleanthinae</tp:taxon-name-part></tp:taxon-name> (syn. <tp:taxon-name><tp:taxon-name-part taxon-name-part-type="subtribe">Puccinelliinae</tp:taxon-name-part></tp:taxon-name>), <tp:taxon-name><tp:taxon-name-part taxon-name-part-type="subtribe">Poinae</tp:taxon-name-part></tp:taxon-name>, <tp:taxon-name><tp:taxon-name-part taxon-name-part-type="subtribe">Alopecurinae</tp:taxon-name-part></tp:taxon-name> superclade, <tp:taxon-name><tp:taxon-name-part taxon-name-part-type="subtribe">Miliinae</tp:taxon-name-part></tp:taxon-name>, and <tp:taxon-name><tp:taxon-name-part taxon-name-part-type="subtribe">Avenulinae</tp:taxon-name-part></tp:taxon-name> and <tp:taxon-name><tp:taxon-name-part taxon-name-part-type="subtribe">Phleinae</tp:taxon-name-part></tp:taxon-name> (<tp:taxon-name><tp:taxon-name-part taxon-name-part-type="family">Poaceae</tp:taxon-name-part></tp:taxon-name>, <tp:taxon-name><tp:taxon-name-part taxon-name-part-type="subfamily">Pooideae</tp:taxon-name-part></tp:taxon-name>, <tp:taxon-name><tp:taxon-name-part taxon-name-part-type="tribe">Poeae</tp:taxon-name-part></tp:taxon-name>).</article-title><source>Journal of Systematics and Evolution</source><volume>60</volume>(<issue>3</issue>): <fpage>591</fpage>–<lpage>620</lpage>. <ext-link xlink:href="10.1111/jse.12811" ext-link-type="doi" xlink:type="simple">https://doi.org/10.1111/jse.12811</ext-link></mixed-citation></ref><ref id="B25"><mixed-citation xmlns:xlink="http://www.w3.org/1999/xlink" xlink:type="simple"><person-group><name name-style="western"><surname>Soreng</surname><given-names>RJ</given-names></name><name name-style="western"><surname>Gillespie</surname><given-names>LJ</given-names></name></person-group> (<year>2007</year>) <italic><tp:taxon-name><tp:taxon-name-part taxon-name-part-type="genus">Nicoraepoa</tp:taxon-name-part></tp:taxon-name></italic> (<tp:taxon-name><tp:taxon-name-part taxon-name-part-type="family">Poaceae</tp:taxon-name-part></tp:taxon-name>, <tp:taxon-name><tp:taxon-name-part taxon-name-part-type="tribe">Poeae</tp:taxon-name-part></tp:taxon-name>), a New South American genus based on <tp:taxon-name><tp:taxon-name-part taxon-name-part-type="genus">Poa</tp:taxon-name-part> <tp:taxon-name-part taxon-name-part-type="infraspecific-rank">subg.</tp:taxon-name-part> <tp:taxon-name-part taxon-name-part-type="subgenus">Andinae</tp:taxon-name-part></tp:taxon-name>, and emendation of <tp:taxon-name><tp:taxon-name-part taxon-name-part-type="genus">Poa</tp:taxon-name-part> <tp:taxon-name-part taxon-name-part-type="infraspecific-rank">sect.</tp:taxon-name-part> <tp:taxon-name-part taxon-name-part-type="section">Parodiochloa</tp:taxon-name-part></tp:taxon-name> of the Sub-Antarctic Islands. Annals of the Missouri Botanical Garden 94(4): 821–849. <ext-link xlink:href="10.3417/0026-6493(2007)94%5B821:NPPANS%5D2.0.CO;2" ext-link-type="doi" xlink:type="simple">https://doi.org/10.3417/0026-6493(2007)94[821:NPPANS]2.0.CO;2</ext-link></mixed-citation></ref><ref id="B7"><mixed-citation xmlns:xlink="http://www.w3.org/1999/xlink" xlink:type="simple"><person-group><name name-style="western"><surname>Gillespie</surname><given-names>LJ</given-names></name><name name-style="western"><surname>Soreng</surname><given-names>RJ</given-names></name><name name-style="western"><surname>Bull</surname><given-names>RD</given-names></name><name name-style="western"><surname>Jacobs</surname><given-names>SWL</given-names></name><name name-style="western"><surname>Refulio-Rodriguez</surname><given-names>NF</given-names></name></person-group> (<year>2008</year>) <article-title>Phylogenetic relationships in subtribe <tp:taxon-name><tp:taxon-name-part taxon-name-part-type="subtribe">Poinae</tp:taxon-name-part></tp:taxon-name> (<tp:taxon-name><tp:taxon-name-part taxon-name-part-type="family">Poaceae</tp:taxon-name-part></tp:taxon-name>, <tp:taxon-name><tp:taxon-name-part taxon-name-part-type="tribe">Poeae</tp:taxon-name-part></tp:taxon-name>) based on nuclear ITS and plastid trnT-trnL-trnF sequences.</article-title><source>Botany</source><volume>86</volume>(<issue>8</issue>): <fpage>938</fpage>–<lpage>961</lpage>. <ext-link xlink:href="10.1139/B08-076" ext-link-type="doi" xlink:type="simple">https://doi.org/10.1139/B08-076</ext-link></mixed-citation></ref></ref-list></tp:taxon-treatment>
