# Supplementary material for: ﻿New species and infrageneric names in Poa L. (Poaceae): transferring species of Agrostopoa Davidse, Soreng & P.M. Peterson and Raimundochloa A.M.Molina and some notes on misidentifications
Source: PhytoKeys. 2025 Nov 10;266:129–38. doi: 10.3897/phytokeys.266.173731 (PMC12624350; doi:10.3897/phytokeys.266.173731)
Supplement: XML Treatment for Poa subg. Parodiochloa [file phytokeys.266.173731-treatment5.xml]

<!DOCTYPE tp:taxon-treatment
  PUBLIC "-//TaxonX//DTD Taxonomic Treatment Publishing DTD v0 20100105//EN" "tax-treatment-NSO.dtd">
<tp:taxon-treatment xmlns:tp="http://www.plazi.org/taxpub"><tp:treatment-meta><kwd-group><label>Taxon classification</label><kwd>
                <named-content content-type="kingdom">Plantae</named-content>
              </kwd><kwd>
                <named-content content-type="order">Poales</named-content>
              </kwd><kwd>
                <named-content content-type="family">Poaceae</named-content>
              </kwd></kwd-group><mixed-citation publication-type="journal"><person-group><name><surname>Soreng</surname><given-names>Robert J.</given-names></name><name><surname>Gillespie</surname><given-names>Lynn J.</given-names></name></person-group><article-title>﻿New species and infrageneric names in <italic><tp:taxon-name><tp:taxon-name-part taxon-name-part-type="genus" reg="Poa">Poa</tp:taxon-name-part></tp:taxon-name></italic> L. (<tp:taxon-name><tp:taxon-name-part taxon-name-part-type="family">Poaceae</tp:taxon-name-part></tp:taxon-name>): transferring species of <italic><tp:taxon-name><tp:taxon-name-part taxon-name-part-type="genus" reg="Agrostopoa">Agrostopoa</tp:taxon-name-part></tp:taxon-name></italic> Davidse, Soreng &amp; P.M. Peterson and <italic><tp:taxon-name><tp:taxon-name-part taxon-name-part-type="genus" reg="Raimundochloa">Raimundochloa</tp:taxon-name-part></tp:taxon-name></italic> A.M.Molina and some notes on misidentifications</article-title><source>PhytoKeys</source><day>10</day><month>11</month><year>2025</year><volume>266</volume><fpage>129</fpage><lpage>138</lpage><pub-id pub-id-type="doi">10.3897/phytokeys.266.173731</pub-id></mixed-citation></tp:treatment-meta><tp:nomenclature><label>﻿</label><tp:taxon-name><object-id xmlns:xlink="http://www.w3.org/1999/xlink" content-type="arpha" xlink:type="simple">70E612A6-43EE-5D43-B120-A019A60A9F86</object-id>
              <tp:taxon-name-part taxon-name-part-type="genus" reg="Poa">Poa</tp:taxon-name-part>
              <tp:taxon-name-part taxon-name-part-type="infraspecific-rank">subg.</tp:taxon-name-part>
              <tp:taxon-name-part taxon-name-part-type="subgenus" reg="Parodiochloa">Parodiochloa</tp:taxon-name-part>
              <object-id xmlns:xlink="http://www.w3.org/1999/xlink" content-type="ipni" xlink:type="simple">urn:lsid:ipni.org:names:77371722-1</object-id>
            </tp:taxon-name><tp:taxon-authority>(C.E.Hubb.) Soreng &amp; L.J.Gillespie, comb. et</tp:taxon-authority><tp:taxon-status xmlns:xlink="http://www.w3.org/1999/xlink" xlink:type="simple">stat. nov.</tp:taxon-status><tp:nomenclature-citation-list><tp:nomenclature-citation><tp:taxon-name>
                  <tp:taxon-name-part taxon-name-part-type="genus" reg="Parodiochloa">Parodiochloa</tp:taxon-name-part>
                </tp:taxon-name><comment>C.E.Hubb., Brit. Mus. (Nat. Hist.), Bot. 8: 395. 1981. Type: <tp:taxon-name><tp:taxon-name-part taxon-name-part-type="genus" reg="Festuca">Festuca</tp:taxon-name-part> <tp:taxon-name-part taxon-name-part-type="species" reg="flabellata">flabellata</tp:taxon-name-part></tp:taxon-name> Lam. ≡ <tp:taxon-name><tp:taxon-name-part taxon-name-part-type="genus" reg="Poa">Poa</tp:taxon-name-part> <tp:taxon-name-part taxon-name-part-type="species" reg="flabellata">flabellata</tp:taxon-name-part></tp:taxon-name> (Lam.) Raspail</comment></tp:nomenclature-citation><tp:nomenclature-citation><tp:taxon-name>
                  <tp:taxon-name-part taxon-name-part-type="genus" reg="Poa"/>
                  <tp:taxon-name-part taxon-name-part-type="infraspecific-rank"/>
                  <tp:taxon-name-part taxon-name-part-type="section" reg="Parodiochloa"/>
                </tp:taxon-name><comment>≡ <tp:taxon-name><tp:taxon-name-part taxon-name-part-type="genus" reg="Poa">Poa</tp:taxon-name-part> <tp:taxon-name-part taxon-name-part-type="infraspecific-rank">sect.</tp:taxon-name-part> <tp:taxon-name-part taxon-name-part-type="section" reg="Parodiochloa">Parodiochloa</tp:taxon-name-part></tp:taxon-name> (C.E.Hubb.) Soreng, Contr. U.S. Natl. Herb. 48: 579. 2003. </comment></tp:nomenclature-citation><tp:nomenclature-citation><tp:taxon-name>
                  <tp:taxon-name-part taxon-name-part-type="genus" reg="Parodiochloa"/>
                </tp:taxon-name><comment>= <tp:taxon-name><tp:taxon-name-part taxon-name-part-type="genus" reg="Parodiochloa">Parodiochloa</tp:taxon-name-part></tp:taxon-name> A. M. <xref ref-type="bibr" rid="B13">Molina (1986a)</xref>, nom. illeg. hom. ≡ <tp:taxon-name><tp:taxon-name-part taxon-name-part-type="genus" reg="Raimundochloa">Raimundochloa</tp:taxon-name-part></tp:taxon-name> A.M.<xref ref-type="bibr" rid="B14">Molina (1986b)</xref>.Type: <tp:taxon-name><tp:taxon-name-part taxon-name-part-type="genus" reg="Koerleria">Koerleria</tp:taxon-name-part> <tp:taxon-name-part taxon-name-part-type="species" reg="trachyantha">trachyantha</tp:taxon-name-part></tp:taxon-name> Phil (≡ <tp:taxon-name><tp:taxon-name-part taxon-name-part-type="genus" reg="Poa">Poa</tp:taxon-name-part> <tp:taxon-name-part taxon-name-part-type="species" reg="ana-molinae">ana-molinae</tp:taxon-name-part></tp:taxon-name>). </comment></tp:nomenclature-citation></tp:nomenclature-citation-list></tp:nomenclature><tp:treatment-sec sec-type="Sections included" id="SECID0EN6AE"><title>Sections included.</title><p><tp:taxon-name><tp:taxon-name-part taxon-name-part-type="genus" reg="Poa">Poa</tp:taxon-name-part> <tp:taxon-name-part taxon-name-part-type="infraspecific-rank">sect.</tp:taxon-name-part> <tp:taxon-name-part taxon-name-part-type="section" reg="Diversipoa">Diversipoa</tp:taxon-name-part></tp:taxon-name>, <tp:taxon-name><tp:taxon-name-part taxon-name-part-type="genus" reg="Poa">P.</tp:taxon-name-part> <tp:taxon-name-part taxon-name-part-type="infraspecific-rank">sect.</tp:taxon-name-part> <tp:taxon-name-part taxon-name-part-type="section" reg="Monandropoa">Monandropoa</tp:taxon-name-part></tp:taxon-name> Parodi (tentatively), <tp:taxon-name><tp:taxon-name-part taxon-name-part-type="genus" reg="Poa">P.</tp:taxon-name-part> <tp:taxon-name-part taxon-name-part-type="infraspecific-rank">sect.</tp:taxon-name-part> <tp:taxon-name-part taxon-name-part-type="section" reg="Parodiochloa">Parodiochloa</tp:taxon-name-part></tp:taxon-name>, <tp:taxon-name><tp:taxon-name-part taxon-name-part-type="genus" reg="Poa">P.</tp:taxon-name-part> <tp:taxon-name-part taxon-name-part-type="infraspecific-rank">sect.</tp:taxon-name-part> <tp:taxon-name-part taxon-name-part-type="section" reg="Tzvelevia">Tzvelevia</tp:taxon-name-part></tp:taxon-name>.</p><p><italic><tp:taxon-name><tp:taxon-name-part taxon-name-part-type="genus" reg="Poa">Poa</tp:taxon-name-part> <tp:taxon-name-part taxon-name-part-type="species" reg="chapmaniana">chapmaniana</tp:taxon-name-part></tp:taxon-name></italic> and <italic><tp:taxon-name><tp:taxon-name-part taxon-name-part-type="genus" reg="Poa">P.</tp:taxon-name-part> <tp:taxon-name-part taxon-name-part-type="species" reg="ana-molinae">ana-molinae</tp:taxon-name-part></tp:taxon-name></italic> might be placed together in <tp:taxon-name><tp:taxon-name-part taxon-name-part-type="genus" reg="Poa">P.</tp:taxon-name-part> <tp:taxon-name-part taxon-name-part-type="infraspecific-rank">subg.</tp:taxon-name-part> <tp:taxon-name-part taxon-name-part-type="subgenus" reg="Parodiochloa">Parodiochloa</tp:taxon-name-part> <tp:taxon-name-part taxon-name-part-type="infraspecific-rank">sect.</tp:taxon-name-part> <tp:taxon-name-part taxon-name-part-type="section" reg="Diversipoa">Diversipoa</tp:taxon-name-part></tp:taxon-name>. However, we wonder if the former might have arisen via hybridisation with other <italic><tp:taxon-name><tp:taxon-name-part taxon-name-part-type="genus" reg="Poa">Poa</tp:taxon-name-part></tp:taxon-name></italic> species in North America like the annual <italic><tp:taxon-name><tp:taxon-name-part taxon-name-part-type="genus" reg="Poa">P.</tp:taxon-name-part> <tp:taxon-name-part taxon-name-part-type="species" reg="bigelovii">bigelovii</tp:taxon-name-part></tp:taxon-name></italic> Vasey &amp; Scribn. (originally included in <tp:taxon-name><tp:taxon-name-part taxon-name-part-type="genus" reg="Poa">Poa</tp:taxon-name-part> <tp:taxon-name-part taxon-name-part-type="infraspecific-rank">sect.</tp:taxon-name-part> <tp:taxon-name-part taxon-name-part-type="section" reg="Diversipoa">Diversipoa</tp:taxon-name-part></tp:taxon-name> (<xref ref-type="bibr" rid="B2">Chrtek and Jirásek 1962</xref>) along with other North American annuals, all <bold>Hph</bold> types), which has similar lemma pubescence and infrequent reduction to 1 or 2 stamens where it approaches the geographic range of <italic><tp:taxon-name><tp:taxon-name-part taxon-name-part-type="genus" reg="Poa">P.</tp:taxon-name-part> <tp:taxon-name-part taxon-name-part-type="species" reg="chapmaniana">chapmaniana</tp:taxon-name-part></tp:taxon-name></italic> or even older hybridisations in Latin America (<xref ref-type="bibr" rid="B23">Soreng 2007</xref>).</p><p>What is really going on will hopefully become apparent once more nuclear DNA of more species of <italic><tp:taxon-name><tp:taxon-name-part taxon-name-part-type="genus" reg="Poa">Poa</tp:taxon-name-part></tp:taxon-name></italic> become available. We wonder if species with <bold>Rr</bold> genotypes were once more diverse and widespread, but continental American species nrDNA signals were mostly swamped out by concerted evolution and their chloroplasts displaced by in hybridisation with more numerous northern and southern Western Hemisphere species of <tp:taxon-name><tp:taxon-name-part taxon-name-part-type="genus" reg="Poa">Poa</tp:taxon-name-part> <tp:taxon-name-part taxon-name-part-type="infraspecific-rank">supersect.</tp:taxon-name-part> <tp:taxon-name-part taxon-name-part-type="supersection" reg="Homalopoa">Homalopoa</tp:taxon-name-part></tp:taxon-name>.</p><p>One stamen is rare in <italic><tp:taxon-name><tp:taxon-name-part taxon-name-part-type="genus" reg="Poa">Poa</tp:taxon-name-part></tp:taxon-name></italic>, but <italic><tp:taxon-name><tp:taxon-name-part taxon-name-part-type="genus" reg="Poa">P.</tp:taxon-name-part> <tp:taxon-name-part taxon-name-part-type="species" reg="tucumana">tucumana</tp:taxon-name-part></tp:taxon-name></italic> Parodi, of the monotypic <tp:taxon-name><tp:taxon-name-part taxon-name-part-type="genus" reg="Poa">P.</tp:taxon-name-part> <tp:taxon-name-part taxon-name-part-type="infraspecific-rank">sect.</tp:taxon-name-part> <tp:taxon-name-part taxon-name-part-type="section" reg="Monandropoa">Monandropoa</tp:taxon-name-part></tp:taxon-name> (<xref ref-type="bibr" rid="B17">Parodi 1962</xref>), also has one anther per floret. The species is known from the Argentinian Provinces Tucuman and Catamarca (<xref ref-type="bibr" rid="B10">Giussani et al. 2012</xref>) and, here, it is tentatively placed in <tp:taxon-name><tp:taxon-name-part taxon-name-part-type="genus" reg="Poa">P.</tp:taxon-name-part> <tp:taxon-name-part taxon-name-part-type="infraspecific-rank">subg.</tp:taxon-name-part> <tp:taxon-name-part taxon-name-part-type="subgenus" reg="Parodiochloa">Parodiochloa</tp:taxon-name-part></tp:taxon-name>. A recent collection from the next province north (Prov. Salta; E slope of Sierra de Santa Victoria, 12 air km ESE of Abra Lizoite on new road to Santa Victoria, 4175 m elev., margins of a small alpine tarn, 22.26850S, 65.11736W, 29 Mar 2006, <italic>Peterson et al. 19606</italic> US [voucher misplaced at US]), with its perennial habit, small stature and open panicles might belong to this species (RJS recall). This accession aligns within the <tp:taxon-name><tp:taxon-name-part taxon-name-part-type="genus" reg="Parodiochloa">Parodiochloa</tp:taxon-name-part></tp:taxon-name> clade in both plastid and nrDNA trees. <italic><tp:taxon-name><tp:taxon-name-part taxon-name-part-type="genus" reg="Poa">Poa</tp:taxon-name-part> <tp:taxon-name-part taxon-name-part-type="species" reg="tucumana">tucumana</tp:taxon-name-part></tp:taxon-name></italic> is small, slender perennial species exhibiting open panicles, small, 2-flowered spikelets, glumes 3-nerved, floret callus with soft, short (to 2 mm long) hairs, callus with woolly hairs surrounding the lemma base, lemmas 5-nerved, unawned, keel scaberulous, lower body with a few minute appressed hairs, anthers one per flower, similar in some respects to <italic><tp:taxon-name><tp:taxon-name-part taxon-name-part-type="genus" reg="Poa">P.</tp:taxon-name-part> <tp:taxon-name-part taxon-name-part-type="species" reg="chapmaniana">chapmaniana</tp:taxon-name-part></tp:taxon-name></italic> (<xref ref-type="bibr" rid="B10">Giussani et al. 2012</xref>). Its slender unbranched stigmas, although vestigial, are reminiscent of the linear styles of <italic><tp:taxon-name><tp:taxon-name-part taxon-name-part-type="genus" reg="Poa">P.</tp:taxon-name-part> <tp:taxon-name-part taxon-name-part-type="species" reg="flabellata">flabellata</tp:taxon-name-part></tp:taxon-name></italic>.</p></tp:treatment-sec><ref-list><ref id="B13"><mixed-citation xmlns:xlink="http://www.w3.org/1999/xlink" xlink:type="simple"><person-group><name name-style="western"><surname>Molina</surname><given-names>AM</given-names></name></person-group> (<year>1986a</year>) <article-title><italic><tp:taxon-name><tp:taxon-name-part taxon-name-part-type="genus">Parodiochloa</tp:taxon-name-part></tp:taxon-name></italic>, un nuevo género de <tp:taxon-name><tp:taxon-name-part taxon-name-part-type="family">Gramineae</tp:taxon-name-part></tp:taxon-name> para Chile y Perú.</article-title><source>Parodiana</source><volume>4</volume>(<issue>1</issue>): <fpage>109</fpage>–<lpage>121</lpage>.</mixed-citation></ref><ref id="B14"><mixed-citation xmlns:xlink="http://www.w3.org/1999/xlink" xlink:type="simple"><person-group><name name-style="western"><surname>Molina</surname><given-names>AM</given-names></name></person-group> (<year>1986b</year>) <article-title><italic><tp:taxon-name><tp:taxon-name-part taxon-name-part-type="genus">Raimundochloa</tp:taxon-name-part></tp:taxon-name></italic>, nuevo nombre para <italic><tp:taxon-name><tp:taxon-name-part taxon-name-part-type="genus">Parodiochloa</tp:taxon-name-part></tp:taxon-name></italic> A. M. Molina non Hubbard.</article-title><source>Parodiana</source><volume>4</volume>(<issue>2</issue>): <fpage>401</fpage>–<lpage>402</lpage>.</mixed-citation></ref><ref id="B2"><mixed-citation xmlns:xlink="http://www.w3.org/1999/xlink" xlink:type="simple"><person-group><name name-style="western"><surname>Chrtek</surname><given-names>J</given-names></name><name name-style="western"><surname>Jirásek</surname><given-names>V</given-names></name></person-group> (<year>1962</year>) <article-title>Contribution to the systematics of species of the <tp:taxon-name><tp:taxon-name-part taxon-name-part-type="genus">Poa</tp:taxon-name-part></tp:taxon-name> L. genus, section <tp:taxon-name><tp:taxon-name-part taxon-name-part-type="genus"/><tp:taxon-name-part taxon-name-part-type="section">Ochlopoa</tp:taxon-name-part></tp:taxon-name> (A. et Gr.) V. Jirás.</article-title><source>Preslia</source><volume>34</volume>: <fpage>40</fpage>–<lpage>68</lpage>. <ext-link xlink:href="10.11646/phytotaxa.205.2.6" ext-link-type="doi" xlink:type="simple">https://doi.org/10.11646/phytotaxa.205.2.6</ext-link></mixed-citation></ref><ref id="B23"><mixed-citation xmlns:xlink="http://www.w3.org/1999/xlink" xlink:type="simple"><person-group><name name-style="western"><surname>Soreng</surname><given-names>RJ</given-names></name></person-group> (<year>2007</year>) <article-title>14.13 <italic><tp:taxon-name><tp:taxon-name-part taxon-name-part-type="genus">Poa</tp:taxon-name-part></tp:taxon-name></italic> L.</article-title> In: <person-group><name name-style="western"><surname>Barkworth</surname><given-names>ME</given-names></name><name name-style="western"><surname>Capels</surname><given-names>KM</given-names></name><name name-style="western"><surname>Long</surname><given-names>S</given-names></name><name name-style="western"><surname>Anderton</surname><given-names>LK</given-names></name><name name-style="western"><surname>Piep</surname><given-names>MB</given-names></name></person-group> (<role>Eds</role>) <issue-title>Flora of North America.</issue-title><source>North of Mexico: Volume 24. Oxford University Press, New York</source>, <fpage>486</fpage>–<lpage>601</lpage>.</mixed-citation></ref><ref id="B17"><mixed-citation xmlns:xlink="http://www.w3.org/1999/xlink" xlink:type="simple"><person-group><name name-style="western"><surname>Parodi</surname><given-names>LR</given-names></name></person-group> (<year>1962</year>) <article-title>Gramíneas argentinas nuevas o críticas IV.</article-title><source>Revista Argentina de Agronomía</source><volume>29</volume>(<issue>1–2</issue>): <fpage>12</fpage>–<lpage>22</lpage>.</mixed-citation></ref><ref id="B10"><mixed-citation xmlns:xlink="http://www.w3.org/1999/xlink" xlink:type="simple"><person-group><name name-style="western"><surname>Giussani</surname><given-names>LM</given-names></name><name name-style="western"><surname>Anton</surname><given-names>AM</given-names></name><name name-style="western"><surname>Negritto</surname><given-names>MA</given-names></name><name name-style="western"><surname>Romanutti</surname><given-names>AA</given-names></name><name name-style="western"><surname>Soreng</surname><given-names>RJ</given-names></name></person-group> (<year>2012</year>) <italic><tp:taxon-name><tp:taxon-name-part taxon-name-part-type="genus">Poa</tp:taxon-name-part></tp:taxon-name></italic> L. In: Zuloaga FO, Rugolo ZE, Anton MA (Eds) Flora Argentina: Volume 3(2): IBODA-IMBIV, CONICET, Buenos Aires, Argentina, 284–339. <ext-link xlink:href="https://repository.si.edu/server/api/core/bitstreams/43a9ce8a-01b1-4dc4-84b7-ef755f0e6601/content" ext-link-type="uri" xlink:type="simple">https://repository.si.edu/server/api/core/bitstreams/43a9ce8a-01b1-4dc4-84b7-ef755f0e6601/content</ext-link></mixed-citation></ref></ref-list></tp:taxon-treatment>
